# Supplementary material for: Dynamic phase separation of the androgen receptor and its coactivators key to regulate gene expression
Source: Nucleic Acids Res. 2022 Dec 20;51(1):99–116. doi: 10.1093/nar/gkac1158 (PMC9841400; doi:10.1093/nar/gkac1158)
Supplement: gkac1158_Supplemental_Files [file gkac1158_supplemental_files.zip]

Archive with 3 entries (3 files):
- Lallous_MovieS1.mpeg
- Lallous_MovieS1_Legend.pdf
- Lallous_Supplementary_information_Proof.pdf
